# Supplementary material for: Two new species of Brachytrycherus Arrow, 1920 from China (Coleoptera, Endomychidae)
Source: Zookeys. 2016 Jun 2;(595):137–46. doi: 10.3897/zookeys.595.7569 (PMC4926693; doi:10.3897/zookeys.595.7569)
Supplement: XML Treatment for Brachytrycherus [file zookeys.595.7569-treatment1.xml]

<!DOCTYPE tp:taxon-treatment
  PUBLIC "-//TaxonX//DTD Taxonomic Treatment Publishing DTD v0 20100105//EN" "tax-treatment-NSO.dtd">
<tp:taxon-treatment xmlns:tp="http://www.plazi.org/taxpub"><tp:treatment-meta><kwd-group><label>Taxon classification</label><kwd><named-content content-type="kingdom">Animalia</named-content></kwd><kwd><named-content content-type="order">Coleoptera</named-content></kwd><kwd><named-content content-type="family">Endomychidae</named-content></kwd></kwd-group><mixed-citation publication-type="journal"><person-group><name><surname>Chang</surname><given-names>Ling-Xiao</given-names></name><name><surname>Bi</surname><given-names>Wen-Xuan</given-names></name><name><surname>Ren</surname><given-names>Guo-Dong</given-names></name></person-group><article-title>Two new species of <italic><tp:taxon-name><tp:taxon-name-part taxon-name-part-type="genus">Brachytrycherus</tp:taxon-name-part></tp:taxon-name></italic> Arrow, 1920 from China (<tp:taxon-name><tp:taxon-name-part taxon-name-part-type="order">Coleoptera</tp:taxon-name-part></tp:taxon-name>, <tp:taxon-name><tp:taxon-name-part taxon-name-part-type="family">Endomychidae</tp:taxon-name-part></tp:taxon-name>)</article-title><source>Zookeys</source><day>2</day><month>6</month><year>2016</year><volume>2016</volume><issue>595</issue><fpage>137</fpage><lpage>146</lpage><pub-id pub-id-type="doi">10.3897/zookeys.595.7569</pub-id></mixed-citation></tp:treatment-meta><tp:nomenclature><tp:taxon-name>
            <tp:taxon-name-part taxon-name-part-type="genus">Brachytrycherus</tp:taxon-name-part>
          </tp:taxon-name><tp:taxon-authority>Arrow, 1920</tp:taxon-authority><tp:nomenclature-citation-list><tp:nomenclature-citation><tp:taxon-name>
                <tp:taxon-name-part taxon-name-part-type="genus">Brachytrycherus</tp:taxon-name-part>
              </tp:taxon-name><comment>Arrow, 1920: 12.</comment></tp:nomenclature-citation></tp:nomenclature-citation-list></tp:nomenclature><tp:treatment-sec sec-type="type species"><title>Type species.</title><p>
            <italic><tp:taxon-name><tp:taxon-name-part taxon-name-part-type="genus">Brachytrycherus</tp:taxon-name-part> <tp:taxon-name-part taxon-name-part-type="species">perotteti</tp:taxon-name-part></tp:taxon-name></italic> Arrow, 1920.</p></tp:treatment-sec><tp:treatment-sec sec-type="diagnosis"><title>Diagnosis.</title><p>The species of <italic><tp:taxon-name><tp:taxon-name-part taxon-name-part-type="genus">Brachytrycherus</tp:taxon-name-part></tp:taxon-name></italic> resemble those of <italic><tp:taxon-name><tp:taxon-name-part taxon-name-part-type="genus">Ohtaius</tp:taxon-name-part></tp:taxon-name></italic> and <italic><tp:taxon-name><tp:taxon-name-part taxon-name-part-type="genus">Gerstaeckerus</tp:taxon-name-part></tp:taxon-name></italic> in having the body black or blackish-brown, elytral maculae transverse, most often orange or yellow. These genera share the feature of having the mandibles chisel-shaped apically. However, <italic><tp:taxon-name><tp:taxon-name-part taxon-name-part-type="genus">Brachytrycherus</tp:taxon-name-part></tp:taxon-name></italic> can be distinguished from these other genera by the following combination of characters: 1) body less elongate; 2) head with well-developed gular sutures; 3) mesoventral process with sides parallel; 4) maxillary laciniae with tuft of S-like setae apically (<xref ref-type="bibr" rid="B9">Tomaszewska 2005</xref>).</p></tp:treatment-sec><ref-list><ref id="B9"><mixed-citation xmlns:xlink="http://www.w3.org/1999/xlink" xlink:type="simple">
          <person-group><name name-style="western"><surname>Tomaszewska</surname><given-names>KW</given-names></name></person-group> (<year>2005</year>) <article-title>Phylogeny and generic classification of the subfamily <tp:taxon-name><tp:taxon-name-part taxon-name-part-type="subfamily">Lycoperdininae</tp:taxon-name-part></tp:taxon-name> with a re-analysis of the family <tp:taxon-name><tp:taxon-name-part taxon-name-part-type="family">Endomychidae</tp:taxon-name-part></tp:taxon-name> (<tp:taxon-name><tp:taxon-name-part taxon-name-part-type="order">Coleoptera</tp:taxon-name-part></tp:taxon-name>: <tp:taxon-name><tp:taxon-name-part taxon-name-part-type="superfamily">Cucujoidea</tp:taxon-name-part></tp:taxon-name>).</article-title> <source>Annales Zoologici</source> <volume>55</volume> (<supplement>suppl. 1</supplement>): <fpage>1</fpage>–<lpage>172</lpage>.</mixed-citation></ref></ref-list></tp:taxon-treatment>
