# Supplementary material for: Two new species of Brachytrycherus Arrow, 1920 from China (Coleoptera, Endomychidae)
Source: Zookeys. 2016 Jun 2;(595):137–46. doi: 10.3897/zookeys.595.7569 (PMC4926693; doi:10.3897/zookeys.595.7569)
Supplement: XML Treatment for Brachytrycherus conaensis [file zookeys.595.7569-treatment2.xml]

<!DOCTYPE tp:taxon-treatment
  PUBLIC "-//TaxonX//DTD Taxonomic Treatment Publishing DTD v0 20100105//EN" "tax-treatment-NSO.dtd">
<tp:taxon-treatment xmlns:tp="http://www.plazi.org/taxpub"><tp:treatment-meta><kwd-group><label>Taxon classification</label><kwd><named-content content-type="kingdom">Animalia</named-content></kwd><kwd><named-content content-type="order">Coleoptera</named-content></kwd><kwd><named-content content-type="family">Endomychidae</named-content></kwd></kwd-group><mixed-citation publication-type="journal"><person-group><name><surname>Chang</surname><given-names>Ling-Xiao</given-names></name><name><surname>Bi</surname><given-names>Wen-Xuan</given-names></name><name><surname>Ren</surname><given-names>Guo-Dong</given-names></name></person-group><article-title>Two new species of <italic><tp:taxon-name><tp:taxon-name-part taxon-name-part-type="genus">Brachytrycherus</tp:taxon-name-part></tp:taxon-name></italic> Arrow, 1920 from China (<tp:taxon-name><tp:taxon-name-part taxon-name-part-type="order">Coleoptera</tp:taxon-name-part></tp:taxon-name>, <tp:taxon-name><tp:taxon-name-part taxon-name-part-type="family">Endomychidae</tp:taxon-name-part></tp:taxon-name>)</article-title><source>Zookeys</source><day>2</day><month>6</month><year>2016</year><volume>2016</volume><issue>595</issue><fpage>137</fpage><lpage>146</lpage><pub-id pub-id-type="doi">10.3897/zookeys.595.7569</pub-id></mixed-citation></tp:treatment-meta><tp:nomenclature><tp:taxon-name>
            <tp:taxon-name-part taxon-name-part-type="genus">Brachytrycherus</tp:taxon-name-part>
            <tp:taxon-name-part taxon-name-part-type="species">conaensis</tp:taxon-name-part>
            <object-id xmlns:xlink="http://www.w3.org/1999/xlink" content-type="zoobank" xlink:type="simple">http://zoobank.org/278F3113-648B-4DFF-BBFB-D2AB2B47177A</object-id>
          </tp:taxon-name><tp:taxon-status xmlns:xlink="http://www.w3.org/1999/xlink" xlink:type="simple">sp. n.</tp:taxon-status><xref ref-type="fig" rid="F1">Figs 1–2</xref><xref ref-type="fig" rid="F3">, 5</xref></tp:nomenclature><tp:treatment-sec sec-type="type material"><title>Type material.</title><p>Holotype, male, Xizang, Cona, Lexiang, 2500-2600 m, 20-30.VI.2013, Wen-Xuan Bi leg. (<abbrev xmlns:xlink="http://www.w3.org/1999/xlink" content-type="institution" xlink:title="Museum of Heibei University, Baoding, China" xlink:type="simple">MHBU</abbrev>); Paratypes, 1 female, same data as holotype. 2 females, Xizang, Medog, Beibeng, Gelincun, 1700 m, 3.VIII.2014, Wen-Xuan Bi leg. (<abbrev xmlns:xlink="http://www.w3.org/1999/xlink" content-type="institution" xlink:title="Collection of Wenxuan Bi, Shanghai, China" xlink:type="simple">CBWX</abbrev>); 3 males, 7 females, Xizang, Cuona, Lexiang, 2500 m, 6.VIII.2010, Wen-Xuan Bi leg. (<abbrev xmlns:xlink="http://www.w3.org/1999/xlink" content-type="institution" xlink:title="Collection of Wenxuan Bi, Shanghai, China" xlink:type="simple">CBWX</abbrev>); 5 males, 6 females, ditto except 15.VII.2011 (<abbrev xmlns:xlink="http://www.w3.org/1999/xlink" content-type="institution" xlink:title="Collection of Wenxuan Bi, Shanghai, China" xlink:type="simple">CBWX</abbrev>); 26 males, 11 females, ditto except 29–30.VI.2013 (<abbrev xmlns:xlink="http://www.w3.org/1999/xlink" content-type="institution" xlink:title="Collection of Wenxuan Bi, Shanghai, China" xlink:type="simple">CBWX</abbrev>); 1 male, 1 female, ditto except (<named-content xmlns:xlink="http://www.w3.org/1999/xlink" content-type="dwc:institutional_code" xlink:type="simple">MZPW</named-content>); 18 males, 1 female, ditto except 2500-2600 m, 20-30.VI.2013 (<abbrev xmlns:xlink="http://www.w3.org/1999/xlink" content-type="institution" xlink:title="Collection of Wenxuan Bi, Shanghai, China" xlink:type="simple">CBWX</abbrev>); 1 female, ditto except 2700 m, 18.VI.2013 (<abbrev xmlns:xlink="http://www.w3.org/1999/xlink" content-type="institution" xlink:title="Collection of Wenxuan Bi, Shanghai, China" xlink:type="simple">CBWX</abbrev>).</p></tp:treatment-sec><tp:treatment-sec sec-type="etymology"><title>Etymology.</title><p>The specific name is derived from the type locality.</p></tp:treatment-sec><tp:treatment-sec sec-type="diagnosis"><title>Diagnosis.</title><p>
            <italic><tp:taxon-name><tp:taxon-name-part taxon-name-part-type="genus">Brachytrycherus</tp:taxon-name-part> <tp:taxon-name-part taxon-name-part-type="species">conaensis</tp:taxon-name-part></tp:taxon-name></italic> is similar to <italic><tp:taxon-name><tp:taxon-name-part taxon-name-part-type="genus">Brachytrycherus</tp:taxon-name-part> <tp:taxon-name-part taxon-name-part-type="species">madurensis</tp:taxon-name-part></tp:taxon-name></italic> in appearance, but can be differentiated by each elytron with three maculae, anterior two maculae nearly rhomboid in shape, sometimes connected to each other, and the anterior and posterior elytral maculae without dentition.</p></tp:treatment-sec><tp:treatment-sec sec-type="description"><title>Description.</title><p>Length 8.2–8.3 mm. Body oval, about 1.8–1.9 times as long as wide; rather convex; shiny. Colour black with three red maculae on elytra.</p><p>Head. Antenna 11-segmented, long and rather slender, nearly 1/2 body length, with antennomeres 1–8 distinctly longer than wide; scape approximately 4.5 times as long as pedicel; antennomere 3 slightly shorter than 4 and 5 combined; antennomeres 4 nearly as long as 5, antennomeres 5–8 gradually shorter; club composed of 3 antennomeres, moderately broad, flat, loose. Maxilla with terminal palpomere elongated, almost 2.0 times as long as palpomere 3, tapering anteriorly, truncate apically.</p><p>Thorax. Pronotum 2.0–2.3 mm long, 3.2–3.3 mm wide; widest near 1/2 of pronotal length; coarsely and densely punctate; lateral margins rather narrowly bordered, sides nearly parallel; front angles produced anteriorly, rather acute; disc weakly convex, two small round raised area laterally; transverse wrinkle laterally; median furrow absent; lateral sulci linear, deep, extending to basal 1/3 length of pronotum; basal sulcus nearly straight, deep. Prosternal process rather narrowly separates procoxae; not extending beyond coxae; sides in male weakly curved outwardly, rounded apically; in female sides nearly straight, weakly truncate apically. Mesoventral process transverse, lateral margins widening apically and overlapping part of mesocoxae; posterior margin nearly straight. Elytra 5.9–6.1 mm long, 4.5–4.7 mm wide; 2.7–3.0 times as long as pronotum and 1.4 times as wide as pronotum, sides curved, widest near 1/2 length of elytron; densely and coarsely punctate; humeri rather prominent. Each elytron with three irregular red maculae. Anterior 2 elytral elytral maculae nearly rhombus, located near apical 1/4, medial macula larger than lateral one, sometimes narrowly connected. Posterior macula transverse, anterior margin shallowly emarginate or nearly straight, posterior margin U-shaped, widely emarginate.. All tibiae with sexual characters; protibiae in male with concavity on inner edge of apical 1/4, in female without concavity; mesotibiae abruptly curved from near apical 1/3 to apex, in female gently curved; metatibiae in male abruptly widened from near 1/3 length to apex, in female gently widened.</p><p>Abdomen with five ventrites in both sexes. Ventrite 5 with lateral margins gently converging posteriorly, three pairs of longitudinal short wrinkles laterally; posterior margin weakly curved medially in male; in female ventrite 5 lateral margins abruptly converging posteriorly, without longitudinal wrinkles; posterior margin truncate, nearly straight medially. Aedeagus (Fig. <xref ref-type="fig" rid="F3">5</xref>) rather long, heavily sclerotized, straight. Median lobe branched apically; branch long and rather straight, abruptly raised near basal 1/3 length, gently converging apically, flat, acute and weakly reflexed apically. Tegmen basal, comparatively large, ring-shaped.</p><fig id="F1" position="float" orientation="portrait"><label>Figures 1–2.</label><caption><p>Dorsal and ventral habitus of <italic><tp:taxon-name><tp:taxon-name-part taxon-name-part-type="genus">Brachytrycherus</tp:taxon-name-part> <tp:taxon-name-part taxon-name-part-type="species">conaensis</tp:taxon-name-part></tp:taxon-name></italic> sp. n. <bold>1</bold> male <bold>2</bold> female. a = dorsal view, b = ventral view. Scale bar 1 mm.</p></caption><graphic xmlns:xlink="http://www.w3.org/1999/xlink" xlink:href="zookeys-595-137-g001.jpg" position="float" orientation="portrait" xlink:type="simple" id="oo_90946.jpg"/></fig><fig id="F2" position="float" orientation="portrait"><label>Figures 3–4.</label><caption><p>Dorsal and ventral habitus of <italic><tp:taxon-name><tp:taxon-name-part taxon-name-part-type="genus">Brachytrycherus</tp:taxon-name-part> <tp:taxon-name-part taxon-name-part-type="species">curviantennae</tp:taxon-name-part></tp:taxon-name></italic> sp. n. <bold>3</bold> male <bold>4</bold> female. <bold>a</bold> = dorsal view, <bold>b</bold> = ventral view. Scale bar 1 mm.</p></caption><graphic xmlns:xlink="http://www.w3.org/1999/xlink" xlink:href="zookeys-595-137-g002.jpg" position="float" orientation="portrait" xlink:type="simple" id="oo_90947.jpg"/></fig><fig id="F3" position="float" orientation="portrait"><label>Figures 5–6.</label><caption><p>Aedeagus <bold>5</bold> <italic><tp:taxon-name><tp:taxon-name-part taxon-name-part-type="genus">Brachytrycherus</tp:taxon-name-part> <tp:taxon-name-part taxon-name-part-type="species">conaensis</tp:taxon-name-part></tp:taxon-name></italic> sp. n.; <bold>6</bold> <italic><tp:taxon-name><tp:taxon-name-part taxon-name-part-type="genus">Brachytrycherus</tp:taxon-name-part> <tp:taxon-name-part taxon-name-part-type="species">curviantennae</tp:taxon-name-part></tp:taxon-name></italic> sp. n. <bold>a</bold> = lateral view, <bold>b</bold> = apical view. Scale bars 1 mm.</p></caption><graphic xmlns:xlink="http://www.w3.org/1999/xlink" xlink:href="zookeys-595-137-g003.jpg" position="float" orientation="portrait" xlink:type="simple" id="oo_90948.jpg"/></fig></tp:treatment-sec><tp:treatment-sec sec-type="biology"><title>Biology and ecology.</title><p>Almost all individuals were found active on fence, woodpile or timber piles within the village and its surrounding area at night (Figs <xref ref-type="fig" rid="F4">9–11</xref>). Some larvae and adults were found (sometimes at the same time) feeding on the surface of the perithecia or spores of <italic><tp:taxon-name><tp:taxon-name-part taxon-name-part-type="genus">Daldinia</tp:taxon-name-part> <tp:taxon-name-part taxon-name-part-type="species">concentrica</tp:taxon-name-part></tp:taxon-name></italic> (<tp:taxon-name><tp:taxon-name-part taxon-name-part-type="family">Xylariaceae</tp:taxon-name-part></tp:taxon-name>) (Fig. <xref ref-type="fig" rid="F4">10</xref>), seeming to prefer the asexual phase; however, individuals were also found on mature ascocarps.</p><fig id="F4" position="float" orientation="portrait"><label>Figures 7–11.</label><caption><p>Habitats of <italic><tp:taxon-name><tp:taxon-name-part taxon-name-part-type="genus">Brachytrycherus</tp:taxon-name-part></tp:taxon-name></italic> species. <bold>7</bold> large clump of <tp:taxon-name><tp:taxon-name-part taxon-name-part-type="family">Fagaceae</tp:taxon-name-part></tp:taxon-name> plants of collecting site in Xizang, China <bold>8</bold> male of <italic><tp:taxon-name><tp:taxon-name-part taxon-name-part-type="genus">Brachytrycherus</tp:taxon-name-part> <tp:taxon-name-part taxon-name-part-type="species">curviantennae</tp:taxon-name-part></tp:taxon-name></italic> sp. n. (arranged) <bold>9</bold> village of collecting site in Xizang, China <bold>10</bold> male of <italic><tp:taxon-name><tp:taxon-name-part taxon-name-part-type="genus">Brachytrycherus</tp:taxon-name-part> <tp:taxon-name-part taxon-name-part-type="species">conaensis</tp:taxon-name-part></tp:taxon-name></italic> sp. n. and larva on the wood pile <bold>11</bold> female of <italic><tp:taxon-name><tp:taxon-name-part taxon-name-part-type="genus">Brachytrycherus</tp:taxon-name-part> <tp:taxon-name-part taxon-name-part-type="species">conaensis</tp:taxon-name-part></tp:taxon-name></italic> sp. n. feeding on the lichen growing on wood.</p></caption><graphic xmlns:xlink="http://www.w3.org/1999/xlink" xlink:href="zookeys-595-137-g004.jpg" position="float" orientation="portrait" xlink:type="simple" id="oo_90949.jpg"/></fig><p>Based on the study of the natural history of the handsome fungus beetles (<xref ref-type="bibr" rid="B5">Shockley et al. 2009b</xref>), this report is possibly the first record of the handsome fungus beetles feeding on ascomycetes. In addition, some individuals were found active on the wood without fungus, and may be feeding on lichen growing on the wood (Fig. <xref ref-type="fig" rid="F4">11</xref>). This species association may not be host-specific.</p></tp:treatment-sec><ref-list><ref id="B5"><mixed-citation xmlns:xlink="http://www.w3.org/1999/xlink" xlink:type="simple">
          <person-group><name name-style="western"><surname>Shockley</surname><given-names>FW</given-names></name><name name-style="western"><surname>Tomaszewska</surname><given-names>KW</given-names></name><name name-style="western"><surname>Mchugh</surname><given-names>JV</given-names></name></person-group> (<year>2009b</year>) <article-title>Review of the Natural History of the Handsome Fungus Beetles (<tp:taxon-name><tp:taxon-name-part taxon-name-part-type="order">Coleoptera</tp:taxon-name-part></tp:taxon-name>: <tp:taxon-name><tp:taxon-name-part taxon-name-part-type="superfamily">Cucujoidea</tp:taxon-name-part></tp:taxon-name>: <tp:taxon-name><tp:taxon-name-part taxon-name-part-type="family">Endomychidae</tp:taxon-name-part></tp:taxon-name>).</article-title> <source><tp:taxon-name><tp:taxon-name-part taxon-name-part-type="class">Insecta</tp:taxon-name-part></tp:taxon-name> Mundi</source> <volume>0072</volume>: <fpage>1</fpage>–<lpage>24</lpage>.</mixed-citation></ref></ref-list></tp:taxon-treatment>
