# Supplementary material for: Two new species of Brachytrycherus Arrow, 1920 from China (Coleoptera, Endomychidae)
Source: Zookeys. 2016 Jun 2;(595):137–46. doi: 10.3897/zookeys.595.7569 (PMC4926693; doi:10.3897/zookeys.595.7569)
Supplement: XML Treatment for Brachytrycherus curviantennae [file zookeys.595.7569-treatment3.xml]

<!DOCTYPE tp:taxon-treatment
  PUBLIC "-//TaxonX//DTD Taxonomic Treatment Publishing DTD v0 20100105//EN" "tax-treatment-NSO.dtd">
<tp:taxon-treatment xmlns:tp="http://www.plazi.org/taxpub"><tp:treatment-meta><kwd-group><label>Taxon classification</label><kwd><named-content content-type="kingdom">Animalia</named-content></kwd><kwd><named-content content-type="order">Coleoptera</named-content></kwd><kwd><named-content content-type="family">Endomychidae</named-content></kwd></kwd-group><mixed-citation publication-type="journal"><person-group><name><surname>Chang</surname><given-names>Ling-Xiao</given-names></name><name><surname>Bi</surname><given-names>Wen-Xuan</given-names></name><name><surname>Ren</surname><given-names>Guo-Dong</given-names></name></person-group><article-title>Two new species of <italic><tp:taxon-name><tp:taxon-name-part taxon-name-part-type="genus">Brachytrycherus</tp:taxon-name-part></tp:taxon-name></italic> Arrow, 1920 from China (<tp:taxon-name><tp:taxon-name-part taxon-name-part-type="order">Coleoptera</tp:taxon-name-part></tp:taxon-name>, <tp:taxon-name><tp:taxon-name-part taxon-name-part-type="family">Endomychidae</tp:taxon-name-part></tp:taxon-name>)</article-title><source>Zookeys</source><day>2</day><month>6</month><year>2016</year><volume>2016</volume><issue>595</issue><fpage>137</fpage><lpage>146</lpage><pub-id pub-id-type="doi">10.3897/zookeys.595.7569</pub-id></mixed-citation></tp:treatment-meta><tp:nomenclature><tp:taxon-name>
            <tp:taxon-name-part taxon-name-part-type="genus">Brachytrycherus</tp:taxon-name-part>
            <tp:taxon-name-part taxon-name-part-type="species">curviantennae</tp:taxon-name-part>
            <object-id xmlns:xlink="http://www.w3.org/1999/xlink" content-type="zoobank" xlink:type="simple">http://zoobank.org/CA118D1D-C4CD-4DB6-BEFB-22D840A76F1A</object-id>
          </tp:taxon-name><tp:taxon-status xmlns:xlink="http://www.w3.org/1999/xlink" xlink:type="simple">sp. n.</tp:taxon-status><xref ref-type="fig" rid="F2">Figs 3–4</xref><xref ref-type="fig" rid="F3">, 6</xref><!--PageBreak--><!--PageBreak--></tp:nomenclature><tp:treatment-sec sec-type="type material"><title>Type material.</title><p>Holotype, male, Xizang, Medog, 1500 m, 20.VIII.2013, Wen-Xuan Bi leg. (<abbrev xmlns:xlink="http://www.w3.org/1999/xlink" content-type="institution" xlink:title="Shanghai Entomology Museum, Chinese Academy of Sciences, Shanghai, China" xlink:type="simple">SHEM</abbrev>); Paratypes, 1 female, Xizang, Medgo, Beibeng, Gelincun, 3.VIII.2014, <!--PageBreak--><!--PageBreak-->Wen-Xuan Bi leg. (<abbrev xmlns:xlink="http://www.w3.org/1999/xlink" content-type="institution" xlink:title="Museum of Heibei University, Baoding, China" xlink:type="simple">MHBU</abbrev>); 1 female, Xizang, Medgo, Beibeng, Gelincun, 3.VIII.2014, Wen-Xuan Bi leg. (<abbrev xmlns:xlink="http://www.w3.org/1999/xlink" content-type="institution" xlink:title="Collection of Wenxuan Bi, Shanghai, China" xlink:type="simple">CBWX</abbrev>).</p></tp:treatment-sec><tp:treatment-sec sec-type="etymology"><title>Etymology.</title><p>The name refers to the antennomere 3 distinctly outwardly curved.</p></tp:treatment-sec><tp:treatment-sec sec-type="diagnosis"><title>Diagnosis.</title><p>
            <italic><tp:taxon-name><tp:taxon-name-part taxon-name-part-type="genus">Brachytrycherus</tp:taxon-name-part> <tp:taxon-name-part taxon-name-part-type="species">curviantennae</tp:taxon-name-part></tp:taxon-name></italic> is similar to <italic><tp:taxon-name><tp:taxon-name-part taxon-name-part-type="genus">Brachytrycherus</tp:taxon-name-part> <tp:taxon-name-part taxon-name-part-type="species">madurensis</tp:taxon-name-part></tp:taxon-name></italic> in appearance, but can be differentiate by antennomere 3 distinctly curved outwards, pronotum sides strongly curved, elytral maculae with front and hind margins emarginate.</p></tp:treatment-sec><tp:treatment-sec sec-type="description"><title>Description.</title><p>Length 8.5–9.4 mm. Body broadly oval, approximately 1.6–1.8 times as long as wide; convex; shiny. Colour black with four red maculae on elytra.</p><p>Head. Antenna 11-segmented, long and rather slender, nearly 1/2 body length, with antennomeres 1–8 distinctly longer than wide; scape approximately 4.5 times as long as pedicel; antennomere 3 distinctly curved, and nearly as long as 4 and 5 combined; antennomere 4 as long as 5, antennomeres 5–8 gradually shorter; club composed of 3 antennomeres, broad and flat. Maxilla with terminal palpomere elongate, almost 2.0 times as long as palpomere 3, tapering anteriorly, truncate apically.</p><p>Thorax. Pronotum 2.0–2.4 mm long, 4.1–4.2 mm wide; widest near 1/2 of pronotal length; coarsely and densely punctate; lateral margins narrowly bordered, sides in male wavy and strongly curved; in female sides smooth and strongly curved,; front angles produced anteriorly, blunt; disc weakly convex, with two large round raised areas laterally; transverse wrinkle laterally; median furrow absent; lateral sulci linear, deep, extending to basal 1/3 of pronotal length; basal sulcus nearly straight, deep. Prosternal process moderately separates the procoxae; sides weakly curved outwardly , weakly truncate apically. Mesoventral process transverse, lateral margins widening apically and overlapping part of mesocoxae; posterior margin nearly straight. Elytra 6.0–7.1 mm long, 5.1–5.2 mm wide; 3.0 times as long as <!--PageBreak-->pronotum and 1.2–1.3 times as wide as pronotum, sides curved, widest near 1/2 length of elytron; densely and coarsely punctate; humeri rather prominent. Each elytron with two transverse, irregular in shape red maculae. Anterior elytral macula <!--PageBreak-->nearly cymbiform, anterior margin widely U-shaped and deeply emarginate, posterior margin weakly wavy. Posterior macula transverse, inversely cymbiform, anterior margin weakly wavy, posterior margin widely U-shaped and deeply emarginate. Protibiae in male with concavity on inner edge of apical 1/3, in female without concavity; mesotibiae abruptly curved from near apical 1/3 to apex, in female gently curved; metatibiae in male abruptly widened from near 1/3 length to apical 1/4, in female gently widened.</p><p>Abdomen with 5 ventrites in both sexes. Ventrite 5 with lateral margins gently converging posteriorly, posterior margin widely rounded medially in male; in female ventrite 5 lateral margins abruptly converging posteriorly, posterior margin truncate, nearly straight medially. Aedeagus (Figs <xref ref-type="fig" rid="F3">6</xref>) rather long, heavily sclerotized, straight. Median lobe branched apically; branch long and rather straight, gently rising from about basal 1/3 to apical 1/3, flat, acute and weakly reflexed apically. Tegmen placed basally, comparatively large, ring-shaped.</p></tp:treatment-sec><tp:treatment-sec sec-type="biology"><title>Biology and ecology.</title><p>The male was hand collected by simple searching, as it is active on branches at night (Fig. <xref ref-type="fig" rid="F4">7</xref>). Two females were collected by shaking the tree from a large clump of dead wood of <tp:taxon-name><tp:taxon-name-part taxon-name-part-type="family">Fagaceae</tp:taxon-name-part></tp:taxon-name> plants (Fig. <xref ref-type="fig" rid="F4">8</xref>).</p></tp:treatment-sec><tp:treatment-sec><!--Section generated to contain objects referenced in tp:taxon-treatment.--><fig id="F2" position="float" orientation="portrait"><label>Figures 3–4.</label><caption><p>Dorsal and ventral habitus of <italic><tp:taxon-name><tp:taxon-name-part taxon-name-part-type="genus">Brachytrycherus</tp:taxon-name-part> <tp:taxon-name-part taxon-name-part-type="species">curviantennae</tp:taxon-name-part></tp:taxon-name></italic> sp. n. <bold>3</bold> male <bold>4</bold> female. <bold>a</bold> = dorsal view, <bold>b</bold> = ventral view. Scale bar 1 mm.</p></caption><graphic xmlns:xlink="http://www.w3.org/1999/xlink" xlink:href="zookeys-595-137-g002.jpg" position="float" orientation="portrait" xlink:type="simple" id="oo_90947.jpg"/></fig><fig id="F3" position="float" orientation="portrait"><label>Figures 5–6.</label><caption><p>Aedeagus <bold>5</bold> <italic><tp:taxon-name><tp:taxon-name-part taxon-name-part-type="genus">Brachytrycherus</tp:taxon-name-part> <tp:taxon-name-part taxon-name-part-type="species">conaensis</tp:taxon-name-part></tp:taxon-name></italic> sp. n.; <bold>6</bold> <italic><tp:taxon-name><tp:taxon-name-part taxon-name-part-type="genus">Brachytrycherus</tp:taxon-name-part> <tp:taxon-name-part taxon-name-part-type="species">curviantennae</tp:taxon-name-part></tp:taxon-name></italic> sp. n. <bold>a</bold> = lateral view, <bold>b</bold> = apical view. Scale bars 1 mm.</p></caption><graphic xmlns:xlink="http://www.w3.org/1999/xlink" xlink:href="zookeys-595-137-g003.jpg" position="float" orientation="portrait" xlink:type="simple" id="oo_90948.jpg"/></fig><fig id="F4" position="float" orientation="portrait"><label>Figures 7–11.</label><caption><p>Habitats of <italic><tp:taxon-name><tp:taxon-name-part taxon-name-part-type="genus">Brachytrycherus</tp:taxon-name-part></tp:taxon-name></italic> species. <bold>7</bold> large clump of <tp:taxon-name><tp:taxon-name-part taxon-name-part-type="family">Fagaceae</tp:taxon-name-part></tp:taxon-name> plants of collecting site in Xizang, China <bold>8</bold> male of <italic><tp:taxon-name><tp:taxon-name-part taxon-name-part-type="genus">Brachytrycherus</tp:taxon-name-part> <tp:taxon-name-part taxon-name-part-type="species">curviantennae</tp:taxon-name-part></tp:taxon-name></italic> sp. n. (arranged) <bold>9</bold> village of collecting site in Xizang, China <bold>10</bold> male of <italic><tp:taxon-name><tp:taxon-name-part taxon-name-part-type="genus">Brachytrycherus</tp:taxon-name-part> <tp:taxon-name-part taxon-name-part-type="species">conaensis</tp:taxon-name-part></tp:taxon-name></italic> sp. n. and larva on the wood pile <bold>11</bold> female of <italic><tp:taxon-name><tp:taxon-name-part taxon-name-part-type="genus">Brachytrycherus</tp:taxon-name-part> <tp:taxon-name-part taxon-name-part-type="species">conaensis</tp:taxon-name-part></tp:taxon-name></italic> sp. n. feeding on the lichen growing on wood.</p></caption><graphic xmlns:xlink="http://www.w3.org/1999/xlink" xlink:href="zookeys-595-137-g004.jpg" position="float" orientation="portrait" xlink:type="simple" id="oo_90949.jpg"/></fig></tp:treatment-sec></tp:taxon-treatment>
